# Supplementary material for: Using online tools at the Bovine Genome Database to manually annotate genes in the new reference genome
Source: Anim Genet. 2020 Jun 14;51(5):675–82. doi: 10.1111/age.12962 (PMC7540445; doi:10.1111/age.12962)
Supplement: Supplementary file 1 — Table S1 RNA‐seq sample metadata. [file AGE-51-675-s001.xlsx]

## Sheet: Sheet1
Table S1. RNA-seq Sample Metadata
SRA Experiment	Sequencing Technology	Tissue	Organ System	Brenda Tissue Ontology (BTO) Term	BTO Highest Level	BTO All Levels	Sex	Age	Breed	Individual(s)	BioSample	SRA Run(s)
SRX747713	SE RNA-seq	Tongue superficial	digestive system	tongue	head	head, mouth, tongue	female	11 years	Hereford	Dominette 01449	SAMN03145412	SRR1635852
SRX747717	SE RNA-seq	Salivary gland	digestive system	salivary gland	head	head, mouth, salivary gland	female	11 years	Hereford	Dominette 01449	SAMN03145413	SRR1638782
SRX747719	SE RNA-seq	Kidney cortex	urinary system	renal cortex	urogenital system	urogenital system, urinary system, kidney, renal cortex	female	11 years	Hereford	Dominette 01449	SAMN03145414	SRR1638783
SRX747721	SE RNA-seq	Aorta	cardiovascular system	aorta	cardiovascular system	cardiovascular system, vascular system, blood vessel, artery, aorta	female	11 years	Hereford	Dominette 01449	SAMN03145415	SRR1638784
SRX747722	SE RNA-seq	Uterine endometrium - intercaruncular (contralateral to CL)	female reproductive system	uterine endometrium	urogenital system	urogenital system, reproductive system, female reproductive system, internal female genital organ, uterus, uterine endometrium	female	11 years	Hereford	Dominette 01449	SAMN03145416	SRR1638785
SRX747724	SE RNA-seq	Cervical lining	female reproductive system	cervical epithelium	urogenital system	urogenital system, reproductive system, female reproductive system, internal female genital organ, uterus, uterine cervix, cervical epithelium	female	11 years	Hereford	Dominette 01449	SAMN03145417	SRR1638786
SRX747725	SE RNA-seq	Internal tongue muscle	muscular system	tongue muscle	head	head, mouth, tongue, tongue muscle	female	11 years	Hereford	Dominette 01449	SAMN03145418	SRR1638787
SRX747728	SE RNA-seq	Stalk median eminence	nervous system	median eminence	nervous system	nervous system, central nervous system, brain, brain stem, hindbrain, metencephalon, cerebellum, hypophysis, neurohypophysis, infundibulum, median eminence	female	11 years	Hereford	Dominette 01449	SAMN03145419	SRR1638907
SRX747730	SE RNA-seq	Kidney medulla	urinary system	renal medulla	urogenital system	urogenital system, urinary system, kidney, renal medulla	female	11 years	Hereford	Dominette 01449	SAMN03145420	SRR1638788
SRX747732	SE RNA-seq	Esophagus	digestive system	esophagus	viscus	viscus, alimentary canal, esophagus	female	11 years	Hereford	Dominette 01449	SAMN03145421	SRR1638791
SRX747735	SE RNA-seq	Ampulla (ipsilateral to CL)	female reproductive system	oviductal ampulla	urogenital system	urogenital system, reproductive system, female reproductive system, internal female genital organ, oviduct, oviductal ampulla	female	11 years	Hereford	Dominette 01449	SAMN03145422	SRR1638793
SRX747737	SE RNA-seq	Fornix vagina	female reproductive system	vagina	urogenital system	urogenital system, reproductive system, female reproductive system, internal female genital organ, vagina	female	11 years	Hereford	Dominette 01449	SAMN03145423	SRR1638794
SRX747739	SE RNA-seq	Nasal mucosa	respiratory tract	nasal mucosa	respiratory system	respiratory system, lung, bronchoalveolar system, respiratory epithelium, nasal mucosa	female	11 years	Hereford	Dominette 01449	SAMN03145424	SRR1638830
SRX747741	SE RNA-seq	Pigment epithelium eye	visual system	retinal pigment epithelium cell	head	head, eye, retina, retinal pigment epithelium, retinal pigment epithelium cell	female	11 years	Hereford	Dominette 01449	SAMN03145425	SRR1638889
SRX747745	SE RNA-seq	Adrenal	endocrine system	adrenal gland	gland	gland, endocrine gland, adrenal gland	female	11 years	Hereford	Dominette 01449	SAMN03145426	SRR1638904
SRX747758	SE RNA-seq	Liver	digestive system	liver	gland	gland, endocrine gland, digestive gland, liver	female	11 years	Hereford	Dominette 01449	SAMN03145427	SRR1638906
SRX747759	SE RNA-seq	Ampulla (contralateral to CL)	female reproductive system	oviductal ampulla	urogenital system	urogenital system, reproductive system, female reproductive system, internal female genital organ, oviduct, oviductal ampulla	female	11 years	Hereford	Dominette 01449	SAMN03145428	SRR1639215
SRX747761	SE RNA-seq	Ureter	urinary system	ureter	urogenital system	urogenital system, urinary system, ureter	female	11 years	Hereford	Dominette 01449	SAMN03145429	SRR1638908
SRX747764	SE RNA-seq	Larynx cartilage	respiratory tract	laryngeal cartilage	trunk	trunk, neck, throat, larynx, laryngeal cartilage	female	11 years	Hereford	Dominette 01449	SAMN03145430	SRR1638909
SRX747766	SE RNA-seq	Cerebellum	nervous system	cerebellum	nervous system	nervous system, central nervous system, brain, brain stem, hindbrain, metencephalon, cerebellum	female	11 years	Hereford	Dominette 01449	SAMN03145431	SRR1639216
SRX747808	SE RNA-seq	Subcutaneous fat	adipose tissue	subcutaneous adipose tissue	connective tissue	connective tissue, adipose tissue, subcutaneous adipose tissue	female	11 years	Hereford	Dominette 01449	SAMN03145432	SRR1639217
SRX747810	SE RNA-seq	Gall bladder	digestive system	gall bladder	viscus	viscus, bladder, gall bladder	female	11 years	Hereford	Dominette 01449	SAMN03145433	SRR1639233
SRX747812	SE RNA-seq	Isthmus (ipsilateral to CL)	female reproductive system	uterus	urogenital system	urogenital system, reproductive system, female reproductive system, internal female genital organ, uterus	female	11 years	Hereford	Dominette 01449	SAMN03145434	SRR1639234
SRX747813	SE RNA-seq	Bladder	urinary system	urinary bladder	urogenital system	urogenital system, urinary system, urinary bladder	female	11 years	Hereford	Dominette 01449	SAMN03145435	SRR1639235
SRX747816	SE RNA-seq	Trachea	respiratory tract	trachea	respiratory system	respiratory system, trachea	female	11 years	Hereford	Dominette 01449	SAMN03145436	SRR1639236
SRX747817	SE RNA-seq	Cerebral cortex	nervous system	cerebral cortex	nervous system	nervous system, central nervous system, brain, forebrain, telencephalon, cerebral hemisphere, cerebral cortex	female	11 years	Hereford	Dominette 01449	SAMN03145437	SRR1639237
SRX747820	SE RNA-seq	KPH fat	adipose tissue	adipose tissue	connective tissue	connective tissue, adipose tissue	female	11 years	Hereford	Dominette 01449	SAMN03145438	SRR1639238
SRX747821	SE RNA-seq	Diaphragm	respiratory system	diaphragm	trunk	trunk, thorax, thorax muscle, diaphragm	female	11 years	Hereford	Dominette 01449	SAMN03145439	SRR1639239
SRX747822	SE RNA-seq	Isthmus (contralateral to CL)	female reproductive system	uterus	urogenital system	urogenital system, reproductive system, female reproductive system, internal female genital organ, uterus	female	11 years	Hereford	Dominette 01449	SAMN03145440	SRR1639240
SRX747823	SE RNA-seq	Urethra	urinary system	urethra	urogenital system	urogenital system, urinary system, urethra	female	11 years	Hereford	Dominette 01449	SAMN03145441	SRR1639241
SRX747824	SE RNA-seq	Lymph nodes	lymphatic system	lymph node	hematopoietic system	hematopoietic system, lymphoid tissue, lymph node	female	11 years	Hereford	Dominette 01449	SAMN03145442	SRR1639242
SRX747825	SE RNA-seq	Frontal cortex	nervous system	frontal lobe	nervous system	nervous system, central nervous system, brain, forebrain, telencephalon, cerebral hemisphere, cerebral cortex, cerebral lobe, frontal lobe	female	11 years	Hereford	Dominette 01449	SAMN03145443	SRR1639244
SRX747826	SE RNA-seq	Left lung	respiratory system	lung	respiratory system	respiratory system, lung	female	11 years	Hereford	Dominette 01449	SAMN03145444	SRR1639245
SRX747827	SE RNA-seq	Corpus luteum	female reproductive system	corpus luteum	urogenital system	urogenital system, reproductive system, female reproductive system, female reproductive gland, ovary, ovarian follicle, mature ovarian follicle, corpus luteum	female	11 years	Hereford	Dominette 01449	SAMN03145445	SRR1639246
SRX747828	SE RNA-seq	Infundibulum (ipsilateral to CL)	female reproductive system	infundibulum	nervous system	nervous system, central nervous system, brain, brain stem, hindbrain, metencephalon, cerebellum, hypophysis, neurohypophysis, infundibulum	female	11 years	Hereford	Dominette 01449	SAMN03145446	SRR1639247
SRX747829	SE RNA-seq	Mammary gland	mammary gland, exocrine system, integumental system	mammary gland	gland	gland, endocrine gland, female reproductive gland, breast, mammary gland	female	11 years	Hereford	Dominette 01449	SAMN03145447	SRR1639249
SRX747830	SE RNA-seq	Anterior pituitary	nervous system	adenohypophysis	nervous system	nervous system, central nervous system, brain, brain stem, hindbrain, metencephalon, cerebellum, hypophysis, anterior lobe, adenohypophysis	female	11 years	Hereford	Dominette 01449	SAMN03145448	SRR1639250
SRX747831	SE RNA-seq	Temporal cortex	nervous system	temporal lobe	nervous system	nervous system, central nervous system, brain, forebrain, telencephalon, cerebral hemisphere, cerebral cortex, cerebral lobe, temporal lobe	female	11 years	Hereford	Dominette 01449	SAMN03145449	SRR1639276
SRX747832	SE RNA-seq	Ventricle	cardiovascular system	heart ventricle	cardiovascular system	cardiovascular system, heart, heart ventricle	female	11 years	Hereford	Dominette 01449	SAMN03145450	SRR1639668
SRX747833	SE RNA-seq	Uterine endometrium - caruncular (contralateral to CL)	female reproductive system	uterine endometrium	urogenital system	urogenital system, reproductive system, female reproductive system, internal female genital organ, uterus, uterine endometrium	female	11 years	Hereford	Dominette 01449	SAMN03145451	SRR1639670
SRX747834	SE RNA-seq	Infundibulum (contralateral to CL)	female reproductive system	infundibulum	nervous system	nervous system, central nervous system, brain, brain stem, hindbrain, metencephalon, cerebellum, hypophysis, neurohypophysis, infundibulum	female	11 years	Hereford	Dominette 01449	SAMN03145452	SRR1639671
SRX747835	SE RNA-seq	Longissimus dorsi (ribeye/loin)	muscular system	longissimus thoracis	muscular system	muscular system, vertebrate muscular system, skeletal muscle, abdominal muscle, sacrospinalis, longissimus, longissimus thoracis	female	11 years	Hereford	Dominette 01449	SAMN03145453	SRR1639672
SRX747836	SE RNA-seq	Posterior pituitary	endocrine system, nervous system	neurohypophysis	nervous system	nervous system, central nervous system, brain, brain stem, hindbrain, metencephalon, cerebellum, hypophysis, neurohypophysis	female	11 years	Hereford	Dominette 01449	SAMN03145454	SRR1639687
SRX747837	SE RNA-seq	Pons	nervous system	pons	head	head, brain, brain stem, pons	female	11 years	Hereford	Dominette 01449	SAMN03145455	SRR1639683
SRX747838	SE RNA-seq	Atrium	cardiovascular system	atrium	cardiovascular system	cardiovascular system, heart, atrium	female	11 years	Hereford	Dominette 01449	SAMN03145456	SRR1639688
SRX747839	SE RNA-seq	Uterine endometrium - intercaruncular (ipsilateral to CL)	female reproductive system	uterine endometrium	urogenital system	urogenital system, reproductive system, female reproductive system, internal female genital organ, uterus, uterine endometrium	female	11 years	Hereford	Dominette 01449	SAMN03145457	SRR1639690
SRX747840	SE RNA-seq	Uterine myometrium	female reproductive system	myometrium	urogenital system	urogenital system, reproductive system, female reproductive system, internal female genital organ, uterus, myometrium	female	11 years	Hereford	Dominette 01449	SAMN03145458	SRR1639708
SRX747841	SE RNA-seq	Semitendinosus (eye of round)	muscular system	semitendinosus	muscular system	muscular system, vertebrate muscular system, skeletal muscle, leg muscle, thigh muscle, hamstring muscle, semitendinosus	female	11 years	Hereford	Dominette 01449	SAMN03145459	SRR1639712
SRX747842	SE RNA-seq	Biceps femoris (bottom/outside round)	muscular system	biceps femoris	muscular system	muscular system, vertebrate muscular system, skeletal muscle, flexor, biceps, biceps femoris	female	11 years	Hereford	Dominette 01449	SAMN03145460	SRR1639750
SRX747843	SE RNA-seq	Ascending colon	digestive system	colon ascendens	viscus	viscus, alimentary canal, gastrointestinal tract, intestine, large intestine, colon, colon ascendens	female	11 years	Hereford	Dominette 01449	SAMN03145461	SRR1639754
SRX747844	SE RNA-seq	Rumen papillae	digestive system	rumen epithelium	viscus	viscus, alimentary canal, gastrointestinal tract, stomach, forestomach, rumen, rumen epithelium	female	11 years	Hereford	Dominette 01449	SAMN03145462	SRR1639759
SRX747845	SE RNA-seq	Mammary gland fat and vesicular gland (mixed tissues)	mammary gland, male reproductive system (mixed tissues)	mammary gland, vesicular gland (mixed tissues)	gland, urogenital system (mixed tissues)	mixed tissues: 1. gland, endocrine gland, female reproductive gland, breast, mammary gland; 2. urogenital system, reproductive system, male reproductive system, internal male genital organ, testis, vesicular gland	female, male	11 years, 9 years	Hereford	Dominette 01449, Domino 99247	SAMN03145463	SRR1639766
SRX747846	SE RNA-seq	Midbrain	nervous system	midbrain	nervous system	nervous system, central nervous system, brain, brain stem, midbrain	female	8.5 months	Hereford	Dominette 01449's daughter	SAMN03145464	SRR1639777
SRX747847	SE RNA-seq	Infraspinatus (top blade or flat iron from shoulder)	muscular system	skeletal muscle	muscular system	muscular system, vertebrate muscular system, skeletal muscle	female	11 years	Hereford	Dominette 01449	SAMN03145465	SRR1639779
SRX747849	SE RNA-seq	Descending colon	digestive system	colon descendens	viscus	viscus, alimentary canal, gastrointestinal tract, intestine, large intestine, colon, colon descendens	female	11 years	Hereford	Dominette 01449	SAMN03145466	SRR1639781
SRX747850	SE RNA-seq	Rumen	digestive system	rumen	viscus	viscus, alimentary canal, gastrointestinal tract, stomach, forestomach, rumen	female	11 years	Hereford	Dominette 01449	SAMN03145467	SRR1639784
SRX747851	SE RNA-seq	Normal outer eye layer 1 cm from cancer eye and bulbourethral gland (mixed tissues)	visual system, male reproductive system (mixed tissues)	eye cancer cell, bulbourethral gland (mixed tissues)	head, urogenital system (mixed tissues)	mixed tissues: 1. head, eye, eye cancer cell; 2. urogenital system, reproductive system, male reproductive system, male reproductive gland, bulbourethral gland	female, male	11 years, 9 years	Hereford	Dominette 01449, Domino 99247	SAMN03145468	SRR1639791
SRX747864	SE RNA-seq	Gluteus medius (top sirloin)	muscular system	gluteal muscle	muscular system	muscular system, vertebrate muscular system, skeletal muscle, gluteal muscle	female	11 years	Hereford	Dominette 01449	SAMN03145470	SRR1640001
SRX747865	SE RNA-seq	Caecum	digestive system	cecum	viscus	viscus, alimentary canal, gastrointestinal tract, intestine, large intestine, cecum	female	11 years	Hereford	Dominette 01449	SAMN03145471	SRR1640006
SRX747877	SE RNA-seq	Reticulum	digestive system	reticulum	viscus	viscus, alimentary canal, gastrointestinal tract, stomach, forestomach, reticulum	female	11 years	Hereford	Dominette 01449	SAMN03145472	SRR1640010
SRX747889	SE RNA-seq	Follicle 1 and tail of epididymis (mixed tissues)	female reproductive system, male reproduction (mixed tissues)	ovarian follicle, cauda epididymis (mixed tissues)	gland, urogenital system (mixed tissues)	mixed tissues: 1. gland, female reproductive gland, ovary, ovarian follicle; 2. urogenital system, reproductive system, male reproductive system, internal male genital organ, epididymis, cauda epididymis	female, male	11 years, 9 years	Hereford	Dominette 01449, Domino 99247	SAMN03145473	SRR1640015
SRX747890	SE RNA-seq	Anterior eye chamber	visual system	anterior chamber of the eye	head	head, eye, chamber of the eye, anterior chamber of the eye	female	8.5 months	Hereford	Dominette 01449's daughter	SAMN03145474	SRR1640018
SRX747892	SE RNA-seq	Semimembranosus (top/inside round)	muscular system	semimembranosus	muscular system	muscular system, vertebrate muscular system, skeletal muscle, leg muscle, thigh muscle, hamstring muscle, semimembranosus	female	11 years	Hereford	Dominette 01449	SAMN03145475	SRR1640022
SRX747893	SE RNA-seq	Spleen	hemolymphoid system, immune system	spleen	hematopoietic system	hematopoietic system, lymphoid tissue, spleen	female	11 years	Hereford	Dominette 01449	SAMN03145476	SRR1640038
SRX747894	SE RNA-seq	Bone marrow	hemolympoid system, immune system, skeletal system	bone marrow	skeletal system	skeletal system, bone marrow	female	11 years	Hereford	Dominette 01449	SAMN03145477	SRR1640064
SRX747895	SE RNA-seq	Follicle 2	female reproductive system	ovarian follicle	urogenital system	urogenital system, reproductive system, female reproductive system, female reproductive gland, ovary, ovarian follicle	female	11 years	Hereford	Dominette 01449	SAMN03145478	SRR1640065
SRX747896	SE RNA-seq	Corpos epididymis	male reproductive system	corpus epididymis	urogenital system	urogenital system, reproductive system, male reproductive system, internal male genital organ, epididymis, corpus epididymis	male	9 years	Hereford	Domino 99247	SAMN03145479	SRR1640067
SRX747897	SE RNA-seq	Thyroid	endocrine system	thyroid gland	gland	gland, endocrine gland, thyroid gland	female	11 years	Hereford	Dominette 01449	SAMN03145480	SRR1640068
SRX747898	SE RNA-seq	Rectus femoris (center of the knuckle/sirloin tip)	muscular system	rectus femoris	muscular system	muscular system, vertebrate muscular system, skeletal muscle, leg muscle, thigh muscle, quadriceps, rectus femoris	female	11 years	Hereford	Dominette 01449	SAMN03145481	SRR1640088
SRX747899	SE RNA-seq	Duodenum	digestive system	duodenum	viscus	viscus, alimentary canal, gastrointestinal tract, intestine, small intestine, duodenum	female	11 years	Hereford	Dominette 01449	SAMN03145482	SRR1640091
SRX747900	SE RNA-seq	Cancer eye	visual system	eye cancer cell	head	head, eye, eye cancer cell	female	11 years	Hereford	Dominette 01449	SAMN03145483	SRR1640110
SRX747902	SE RNA-seq	Follicle 4	female reproductive system	ovarian follicle	urogenital system	urogenital system, reproductive system, female reproductive system, female reproductive gland, ovary, ovarian follicle	female	11 years	Hereford	Dominette 01449	SAMN03145484	SRR1640112
SRX747903	SE RNA-seq	Caput epididymis	male reproductive system	caput epididymis	urogenital system	urogenital system, reproductive system, male reproductive system, internal male genital organ, epididymis, caput epididymis	male	9 years	Hereford	Domino 99247	SAMN03145485	SRR1640114
SRX747904	SE RNA-seq	Hippocampus	nervous system	hippocampus	nervous system	nervous system, central nervous system, brain, forebrain, telencephalon, cerebral hemisphere, cereberal cortex, cereberal lobe, temporal lobe, hippocampus	male	6 month fetus	Hereford	Dominette 01449's male fetus	SAMN03145486	SRR1640117
SRX747921	SE RNA-seq	Triceps brachii (shoulder clod)	muscular system	flexor	muscular system	muscular system, vertebrate muscular system, skeletal muscle, flexor	female	11 years	Hereford	Dominette 01449	SAMN03145487	SRR1640118
SRX747929	SE RNA-seq	Ileum	digestive system	ileum	viscus	viscus, alimentary canal, gastrointestinal tract, intestine, small intestine, ileum	female	11 years	Hereford	Dominette 01449	SAMN03145488	SRR1640121
SRX747935	SE RNA-seq	White blood cells	blood, lymphatic system	leukocyte	hematopoietic system	hematopoietic system, blood, hematopoietic cell, leukocyte	female	11 years	Hereford	Dominette 01449	SAMN03145489	SRR1640124
SRX747946	SE RNA-seq	Choroid plexus	nervous system	choroid plexus	head	head, brain, brain ventricle, choroid plexus	male	9 years	Hereford	Domino 99247	SAMN03145490	SRR1640126
SRX747953	SE RNA-seq	Testis	male reproduction	testis	urogenital system	urogenital system, reproductive system, male reproductive system, internal male genital organ, testis	male	9 years	Hereford	Domino 99247	SAMN03145491	SRR1640128
SRX747970	SE RNA-seq	Diencephalon	nervous system	diencephalon	nervous system	nervous system, central nervous system, brain, forebrain, diencephalon	male	6 month fetus	Hereford	Dominette 01449's male fetus	SAMN03145492	SRR1640142
SRX747977	SE RNA-seq	Supraspinatus (mock tender from shoulder)	muscular system	skeletal muscle	muscular system	muscular system, vertebrate muscular system, skeletal muscle	female	11 years	Hereford	Dominette 01449	SAMN03145493	SRR1640163
SRX747983	SE RNA-seq	Omasum	digestive system	omasum	viscus	viscus, alimentary canal, gastrointestinal tract, stomach, forestomach, omasum	female	11 years	Hereford	Dominette 01449	SAMN03145494	SRR1640145
SRX747999	SE RNA-seq	Lower tongue	digestive system	tongue	head	head, mouth, tongue	female	11 years	Hereford	Dominette 01449	SAMN03145495	SRR1640159
SRX748006	SE RNA-seq	Prostate	male reproductive system	prostate gland	gland	gland, endocrine gland, male reproductive gland, prostate gland	male	9 years	Hereford	Domino 99247	SAMN03145496	SRR1640165
SRX748018	SE RNA-seq	Testis and thalamus (mixed tissues)	male reproductive system, nervous system (mixed tissues)	testis, thalamus (mixed tissues)	urogenital system, head (mixed tissues)	mixed tissues: 1. urogenital system, reproductive system, male reproductive system, internal male genital organ, testis; 2. head, brain, forebrain, diencephalon, thalamus	male, female	6 month fetus, 11 years	Hereford	Dominette 01449's male fetus, Dominette 01449	SAMN03145497	SRR1640174
SRX748024	SE RNA-seq	Abomasum	digestive system	abomasum	viscus	viscus, alimentary canal, gastrointestinal tract, stomach, abomasum	female	11 years	Hereford	Dominette 01449	SAMN03145498	SRR1640176
SRX748031	SE RNA-seq	Jejunum	digestive system	jejunum	viscus	viscus, alimentary canal, gastrointestinal tract, intestine, small intestine, jejunum	female	11 years	Hereford	Dominette 01449	SAMN03145499	SRR1640178
SRX748038	SE RNA-seq	Mesenteric lymph node	lymphatic system	mesenteric lymph node	hematopoietic system	hematopoietic system, lymphoid tissue, lymph node, mesenteric lymph node	female	11 years	Hereford	Dominette 01449	SAMN03145500	SRR1640186
SRX748047	SE RNA-seq	Vas deferens	male reproductive system	vas deferens	urogenital system	urogenital system, reproductive system, male reproductive system, internal male genital organ, testis, vas deferens	male	9 years	Hereford	Domino 99247	SAMN03145501	SRR1640191
SRX748053	SE RNA-seq	Spinal column	nervous system	spinal column	skeletal system	skeletal system, spinal column	male	9 years	Hereford	Domino 99247	SAMN03145502	SRR1640192
SRX1177187	PE RNA-seq	Lymph nodes	lymphatic system	lymph node	hematopoietic system	hematopoietic system, lymphoid tissue, lymph node	female	11 years	Hereford	Dominette 01449	SAMN04019634	SRR2226648,SRR2226649,SRR2226650
SRX1177188	PE RNA-seq	Cerebral cortex	nervous system	cerebral cortex	nervous system	nervous system, central nervous system, brain, forebrain, telencephalon, cerebral hemisphere, cerebral cortex	female	11 years	Hereford	Dominette 01449	SAMN04019635	SRR2226645,SRR2226646,SRR2226647
SRX1177189	PE RNA-seq	Pons	nervous system	pons	head	head, brain, brain stem, pons	female	11 years	Hereford	Dominette 01449	SAMN04019636	SRR2226642,SRR2226643,SRR2226644
SRX1177190	PE RNA-seq	Kidney medulla	urinary system	renal medulla	urogenital system	urogenital system, urinary system, kidney, renal medulla	female	11 years	Hereford	Dominette 01449	SAMN04019637	SRR2226639,SRR2226640,SRR2226641
SRX1177191	PE RNA-seq	Ventricle	cardiovascular system	heart ventricle	cardiovascular system	cardiovascular system, heart, heart ventricle	female	11 years	Hereford	Dominette 01449	SAMN04019638	SRR2226636,SRR2226637,SRR2226638
SRX1177192	PE RNA-seq	Liver	digestive system	liver	gland	gland, endocrine gland, digestive gland, liver	female	11 years	Hereford	Dominette 01449	SAMN04019639	SRR2226633,SRR2226634,SRR2226635
SRX1177193	PE RNA-seq	Gall bladder	digestive system	gall bladder	viscus	viscus, bladder, gall bladder	female	11 years	Hereford	Dominette 01449	SAMN04019640	SRR2226630,SRR2226631,SRR2226632
SRX1177194	PE RNA-seq	Uterine endometrium - intercaruncular (ipsilateral to CL)	female reproductive system	uterine endometrium	urogenital system	urogenital system, reproductive system, female reproductive system, internal female genital organ, uterus, uterine endometrium	female	11 years	Hereford	Dominette 01449	SAMN04019641	SRR2226627,SRR2226628,SRR2226629
SRX1177195	PE RNA-seq	Uterine endometrium - intercaruncular (contralateral to CL)	female reproductive system	uterine endometrium	urogenital system	urogenital system, reproductive system, female reproductive system, internal female genital organ, uterus, uterine endometrium	female	11 years	Hereford	Dominette 01449	SAMN04019642	SRR2226624,SRR2226625,SRR2226626
SRX1177196	PE RNA-seq	Ampulla (ipsilateral to CL)	female reproductive system	oviductal ampulla	urogenital system	urogenital system, reproductive system, female reproductive system, internal female genital organ, oviduct, oviductal ampulla	female	11 years	Hereford	Dominette 01449	SAMN04019643	SRR2226621,SRR2226622,SRR2226623
SRX1177197	PE RNA-seq	Infundibulum (contralateral to CL)	female reproductive system	infundibulum	nervous system	nervous system, central nervous system, brain, brain stem, hindbrain, metencephalon, cerebellum, hypophysis, neurohypophysis, infundibulum	female	11 years	Hereford	Dominette 01449	SAMN04019644	SRR2226618,SRR2226619,SRR2226620
SRX1177198	PE RNA-seq	Longissimus dorsi (ribeye/loin)	muscular system	longissimus thoracis	muscular system	muscular system, vertebrate muscular system, skeletal muscle, abdominal muscle, sacrospinalis, longissimus, longissimus thoracis	female	11 years	Hereford	Dominette 01449	SAMN04019645	SRR2226615,SRR2226616,SRR2226617
SRX1177199	PE RNA-seq	Semitendinosus (eye of round)	muscular system	semitendinosus	muscular system	muscular system, vertebrate muscular system, skeletal muscle, leg muscle, thigh muscle, hamstring muscle, semitendinosus	female	11 years	Hereford	Dominette 01449	SAMN04019646	SRR2226612,SRR2226613,SRR2226614
SRX1177200	PE RNA-seq	Spleen	hemolymphoid system, immune system	spleen	hematopoietic system	hematopoietic system, lymphoid tissue, spleen	female	11 years	Hereford	Dominette 01449	SAMN04019647	SRR2226609,SRR2226610,SRR2226611
SRX1177201	PE RNA-seq	Ileum	digestive system	ileum	viscus	viscus, alimentary canal, gastrointestinal tract, intestine, small intestine, ileum	female	11 years	Hereford	Dominette 01449	SAMN04019648	SRR2226606,SRR2226607,SRR2226608
SRX1177202	PE RNA-seq	Jejunum	digestive system	jejunum	viscus	viscus, alimentary canal, gastrointestinal tract, intestine, small intestine, jejunum	female	11 years	Hereford	Dominette 01449	SAMN04019649	SRR2226603,SRR2226604,SRR2226605
